# Supplementary material for: Discovery of New Microneme Proteins in Cryptosporidium parvum and Implication of the Roles of a Rhomboid Membrane Protein (CpROM1) in Host–Parasite Interaction
Source: Front Vet Sci. 2021 Dec 13;8:778560. doi: 10.3389/fvets.2021.778560 (PMC8710574; doi:10.3389/fvets.2021.778560)
Supplement: Supplementary Figure S1 — Maximum likelihood (M) tree of rhomboid peptidase orthologs in the alveolates, with detailed information on the accession numbers and species names. [file Data_Sheet_1.zip]

Archive with 10 entries (10 files):
- sup1Fig_S1_ROMs_tree.pdf
- __MACOSX/._sup1Fig_S1_ROMs_tree.pdf
- sup2Fig_S2_CpROMs_align.pdf
- __MACOSX/._sup2Fig_S2_CpROMs_align.pdf
- sup3Fig_S3_InterProScans.pdf
- __MACOSX/._sup3Fig_S3_InterProScans.pdf
- sup4Fig_S4_PreImmune_IFA.pdf
- __MACOSX/._sup4Fig_S4_PreImmune_IFA.pdf
- sup5Table_S1_10MIC_candidates.pdf
- __MACOSX/._sup5Table_S1_10MIC_candidates.pdf
